# Supplementary material for: MNBC: a multithreaded Minimizer-based Naïve Bayes Classifier for improved metagenomic sequence classification
Source: Bioinformatics. 2024 Oct 10;40(10):btae601. doi: 10.1093/bioinformatics/btae601 (PMC11522871; doi:10.1093/bioinformatics/btae601)
Supplement: btae601_Supplementary_Data [file btae601_supplementary_data.xlsx]

## Sheet: Supplementary Table 1
Effect of the μ parameter on the classification behaviour of MNBC
Value of the μ cutoff	Accuracy on the MiSeq negative reads	Species-level recall on the MiSeq positive reads
0.25	0.9191640379 (4662 / 5072)	0.9385087647 (3080869 / 3282728)
0.3	0.9706230284 (4923 / 5072)	0.9368942538 (3075569 / 3282728)
0.35	0.9895504732 (5019 / 5072)	0.936005359 (3072651 / 3282728)
0.4	0.9978312303 (5061 / 5072)	0.934899876 (3069022 / 3282728)
0.45	0.9994085174 (5069 / 5072)	0.9332271818 (3063531 / 3282728)
0.5	0.9996056782 (5070 / 5072)	0.9312443797 (3057022 / 3282728)

## Sheet: Supplementary Table 2
Results of seven read classifiers on the NextSeq test reads (raw numbers)
Tool	Number of correctly identified NextSeq negative reads (Total negative reads: 10143)	Out of 6562565 NextSeq positive reads
		Number of correctly classified reads							Number of unclassified reads
		Species	Genus	Family	Order	Class	Phylum	Domain
MNBC	9673	6078740	6367639	6431687	6437767	6443790	6446596	6449736	112020
Ganon	10132	5851708	6212198	6446741	6452525	6456341	6458087	6458438	103491
Centrifuge	9732	3432673	4593479	4702759	4713339	4720330	4728043	4731984	1814347
Kraken2	10129	3551349	5773613	6388158	6413361	6429297	6438184	6446776	82642
KrakenUniq	10106	3543734	5775332	6395148	6418830	6433838	6442055	6449580	79373
CLARK	10111	3534421	5773568	6413212	6448112	6463192	6471344	6471344	90379
MetaMaps	0	NA

## Sheet: Supplementary Table 3
Results of seven read classifiers on the MiSeq test reads (raw numbers)
Tool	Number of correctly identified MiSeq negative reads (Total negative reads: 5072)	Out of 3282728 MiSeq positive reads
		Number of correctly classified reads							Number of unclassified reads
		Species	Genus	Family	Order	Class	Phylum	Domain
MNBC	5019	3072651	3200853	3225327	3227595	3229547	3230484	3230858	51430
Ganon	5071	3035285	3197487	3228692	3231015	3232652	3233395	3233527	48801
Centrifuge	4672	1980234	2495062	2561550	2566584	2570105	2574047	2576673	698868
Kraken2	5056	2044521	2960550	3219370	3229394	3234770	3238555	3241306	29647
KrakenUniq	5044	2012354	2949086	3217867	3227593	3232758	3236311	3238688	31548
CLARK	5047	2010189	2949144	3225514	3238805	3243934	3247472	3247472	34757
MetaMaps	0	NA

## Sheet: Supplementary Table 4
Results of seven read classifiers on the Nanopore test reads (raw numbers)
Tool	Number of correctly identified Nanopore negative reads (Total negative reads: 277)	Out of 181912 Nanopore positive reads
		Number of correctly classified reads							Number of unclassified reads
		Species	Genus	Family	Order	Class	Phylum	Domain
MNBC	277	172624	178524	179243	179322	179370	179405	179407	2377
Ganon	277	172458	178823	179565	179644	179691	179727	179729	2155
MetaMaps	277	173115	179991	180837	180946	181021	181060	181064	758
Kraken2	223	163655	178251	181201	181388	181522	181623	181702	136
KrakenUniq	235	153399	175521	180994	181173	181298	181410	181442	299
CLARK	238	153130	175564	181127	181341	181457	181563	181563	311
Centrifuge	76	152003	169361	172039	172234	172402	172551	172696	9057

## Sheet: Supplementary Figure 1
Numbers of NextSeq positive reads misclassified by MNBC, Ganon and Kraken2 at the species level							Numbers of MiSeq positive reads misclassified by MNBC, Ganon and Kraken2 at the species level							Numbers of Nanopore positive reads misclassified by MNBC, Ganon, MetaMaps and Kraken2 at the species level

## Sheet: Supplementary Table 5
Accuracies of MNBC and participating tools on the short-read strain-madness dataset of the CAMI2 challenge
Tool	Accuracy
	Species	Genus	Family	Order	Class	Phylum	Domain
MNBC	0.90811	0.928643	0.944731	0.943836	0.944855	0.945292	0.945482
Kraken2	0.528	0.67	0.958	0.965	0.967	0.969	0.972
Kraken	0.509	0.642	0.94	0.945	0.947	0.948	0.951
Ganon	0.361	0.579	0.822	0.837	0.852	0.907	0.952
Accuracies of MNBC and participating tools on the short-read marine dataset of the CAMI2 challenge
Tool	Accuracy
	Species	Genus	Family	Order	Class	Phylum	Domain
Kraken2	0.86	0.937	0.936	0.937	0.943	0.941	0.944
Kraken	0.847	0.915	0.911	0.912	0.918	0.914	0.916
MNBC	0.80829	0.816134	0.813041	0.814762	0.812368	0.811847	0.811298
Ganon	0.807	0.949	0.949	0.953	0.957	0.956	0.958
NBC++	0.651	0.688	0.687	0.689	0.749	0.819	0.938
DIAMOND	0.368	0.59	0.639	0.686	0.778	0.805	0.848
LSHVec	0.01	0.11	0.155	0.195	0.383	0.53	0.938
